# Supplementary material for: Isolation of Bacteria from Freeze-Dried Samples and the Functional Characterization of Species-Specific Lactic Acid Bacteria with a Comparison of Wild and Captive Proboscis Monkeys
Source: Microorganisms. 2023 May 31;11(6):1458. doi: 10.3390/microorganisms11061458 (PMC10305534; doi:10.3390/microorganisms11061458)
Supplement: Supplementary file 1 [file microorganisms-11-01458-s001.zip]

Archive with 1 entries (1 files):
- microorganisms-2377005-supplementary.pdf
